# Supplementary material for: Long-acting parathyroid hormone receptor agonist rectifies hypocalcemia in autosomal dominant hypocalcemia type 1 mice
Source: J Clin Invest. 2026 Feb 19;136(7):e201759. doi: 10.1172/JCI201759 (PMC13038194; doi:10.1172/JCI201759)
Supplement: Supporting data values [file jci-136-201759-s113.xlsx]

## Sheet: 1A-D
Figure 1A-D
A
	0hr	6hr	12hr	24hr
Male	1.43	1.48	1.5	1.31
Male	1.34	1.44	1.52	1.12
Male	1.51	1.47		1.35
Male	1.32
Male	1.21
Female	1.43	1.52
Female	1.45	1.5	1.41	1.2
Female	1.48	1.57	1.5	1.27
Female	1.27			1.37
Female	1.35
B
	0	6hr	12hr	24hr
Male	0.84	1.04	0.86	0.82
Male	1.04	0.99	0.9	0.98
Female	1.09	1.01	1.06	1.03
Female	0.98	1.01	0.91	0.91
Female	1.08	1.08	0.96	1
Female	1.01	0.96	0.87	0.96
C
	0	6hr	12hr	24hr
Male	1.36	1.61	1.48	1.3
Male	1.43	1.69	1.56	1.2
Male	1.26		1.55
Male	1.28
Male	1.27
Female	1.35	1.56	1.4	1.24
Female	1.32	1.61	1.38	1.23
Female	1.33		1.41
Female	1.24
Female	1.27
D
	0	6hr	12hr	24hr
Male	0.96	1.25	1.12	0.94
Female	0.94	1.21	1.11	0.89
Male	0.97	1.23	1.08	0.96
Male	0.96	1.2	1.06	0.97
Male	0.88	1.08	1.03	0.88
Female	0.99	1.18	1.05	1.02

## Sheet: 1E-H
Figure 1E-H
E
EPT dose (nmol/kg)	0	1	2	4
Male	1.7	2.12	2.21	3.13
Male	1.78	2.24	2.3	3.31
Male	1.65	2.12	2.32	3.26
Male	1.73		2.324	2.67
Male	1.76
Male	1.92
Female	1.86	2.13	2.2	2.3
Female		2.01	2.01
Female			2.286
F
EPT dose (nmol/kg)	0	1	2	4
Male	3.12	1.94	2.31	1.45
Male	3.83		2.23
Male	2.84		2.3
Male	2.15		2.4
Female	2.83	2.64	2.62	2.48
Female	1.6		2.14
Female	2.52		2.38
Female	2.62		2.32
G
EPT dose (nmol/kg)	0	1	2	4
Male	0.63	0.67	0.68	0.68
Male	0.63		0.74
Male	0.64		0.74
Male	0.76		0.75
Female	0.73	0.8	0.69	0.65
Female	0.74		0.72
Female	0.8		0.78
Female	0.82		0.75
H
EPT dose (nmol/kg)	0	1	2	4
Male	5.41	4.12	5.32	3.87
Male	6.74		2.23
Male	5.45		2.3
Male	4.16		2.4
Female	5.25	5.3	5.26	5.71
Female	3.18		4.96
Female	4.67		5.44
Female	5.04		4.54

## Sheet: 1I-L
Figure 1I-L
I
EPT dose (nmol/kg)	0	1	2	4
Male	99.78	196.499	235.611	269.559
Male	82.135	299.762	194.253	383.884
Male	102.977	182.701		291.811
Male	70.408			427.414
Male	59.621
Male	191.666
Female	254.925	5.204	214.058	106.123
Female		39.171	121.733
J
EPT dose (nmol/kg)	0	1	2	4
Male	76	122	137	175
Male	84	118	134	168
Male	72	104	117	178
Male	60		109	137
Male	57			124
Male	73
Female	87	183	190	135
Female		168
Female		135
K
EPT dose (nmol/kg)	0	1	2	4
Male	1.824	8.687	12.433	25.386
Male	2.408	7.955	10.264	21.655
Male	1.748	5.078		28.808
Male	2.094			17.905
Male	2.464
Male	2.305
Female	1.754	5.574	13.226	6.535
Female		4.664	12.998
L
EPT dose (nmol/kg)	0	1	2	4
Male	6.447	11.592	16.906	17.761
Male	3.156	9.483	24.716	22.968
Male	4.763	10.531		28.384
Male	2.13			24.707
Male	3.71
Male	6.889
Female	8.282	11.388	11.314	24.196
Female		15.586	31.143

## Sheet: 1M-P
Figure 1M-P
Alb-adj Ca	CTX-1	P1NP	Total ALP	1,25D
1.7	6.447	1.824	76	99.78
1.78	3.156	2.408	84	82.135
1.65	4.763	1.748	72	102.977
1.73	2.13	2.094	60	70.408
1.76	3.71	2.464	57	59.621
1.92	6.889	2.305	73	191.666
1.86	8.282	1.754	87	254.925
2.12	11.592	8.687	122	196.499
2.24	9.483	7.955	118	299.762
2.13	11.388	5.574	183
2.12	10.531	5.078	104	182.701
2.01	15.586	4.664	135	39.171
2.21	16.906	12.433	134	235.611
2.2	11.314	13.226	190	214.058
2.3	24.716	10.264	109	194.253
2.01	31.143	12.998		121.733
3.12	17.761	25.386	175	269.559
3.31	22.968	21.655	168	383.884
3.26	28.384	28.808	178	291.811
2.67	24.707	17.905	137	427.414
2.3	24.196	6.535	135	106.123

## Sheet: 1Q-T
Figure 1Q-T
Q				T
EPT dose (nmol/kg)	0	2		Male control	Male 2nmol/kg	Female control	Female 2nmol/kg
Male	0.8895	0.2447		77.2	74.3	88.5	80.8
Male	0.3241	0.1011		77.9	77	91.1	84.8
Male	0.6037	0.3124		77.7	74.9	93.6	77.9
Male		0.1692		77.3	76.2	91	82.2
Female	0.4414	0.5095		80.4	76.9	86.9	90.8
Female	0.8409	0.9529		77.3	74.3	88	84.2
Female	0.394	0.3907			75.4	89.9	79.8
Female	1.0432	0.1488				85.7	80.2
R						84.1
EPT dose (nmol/kg)	0	2				84.1
Male	8.6247	1.5601
Male	6.2857	1.2989
Male	8.317	7.144
Male		4.9183
Female	8.5392	8.5818
Female	12.2161	4.4159
Female	8.5966	1.7527
Female	13.7163	0.1926
S
EPT dose (nmol/kg)	0	2
Male	0.094	0.1632
Male	0.0234	0.2941
Male	0.0422	1.7511
Male		1.0604
Female	0.0679	1.4271
Female	0.1408	1.4165
Female	0.0889	0.2904
Female	0.0829	2.0048

## Sheet: Suppl 1A-D
Figure S1A-D
A
EPT dose (nmol/kg)	0	1	2	4
Male	1.42	2.21	2.33	3.43
Male		2.17	2.34	2.9
Male			2.2	2.92
Female	1.59	1.86	2.27	3.28
Female	1.53	1.82	2.32	3.03
Female	1.66	1.98	2.54	2.65
Female	1.81	2.15		2.27
Female	1.91	1.86
Female		2.05
B
EPT dose (nmol/kg)	0	1	2	4
Male	3.02		2.34
Male			2.4
Female	3.13	2.32	1.84	1.58
Female	1.8	2.41	2	1.43
Female	2.05	2.87	1.93	3.37
Female	1.79	2.87	2.14
Female	2.81		2.29
Female	4.17
C
EPT dose (nmol/kg)	0	1	2	4
Male	0.71		0.63
Male			0.86
Female	0.57	0.67	0.72	0.56
Female	0.55	0.63	0.75	0.64
Female	0.67	0.58	0.72	0.76
Female	0.71	0.69	0.75
Female	0.77		0.75
Female	0.74
D
EPT dose (nmol/kg)	0	1	2	4
Male	4.89		5.14
Male			4.9
Female	5.18	4.6	4.17	4.79
Female	3.26	5.19	4.64	3.78
Female	3.92	5.33	4.89	7.64
Female	3.17	5.89	4.26
Female	5.31		3.5
Female	7.3

## Sheet: Suppl 1E-H
Figure S1E-H
E
EPT dose (nmol/kg)	0	1	2	4
Male	53.773	159.445	290.302	252.566
Male		114.685	232.245	197.436
Male			198.925	327.264
Female	141.45	256.331	418.364	226.043
Female	117.748	124.003	220.179	324.969
Female	159.633	183.253	338.496	297.345
Female	136.905	189.513
Female	174.054	113.771
Female		234.098
F
EPT dose (nmol/kg)	0	1	2	4
Male	63	98	134	178
Male		112	99	224
Male		83		224
Male				95
Female	110	176	206	172
Female	93	138	112	170
Female	93	160	122	48
Female	51	164
Female	58	111
G
EPT dose (nmol/kg)	0	1	2	4
Male	2.369	7.791	15.431	20.967
Male		9.965	12.853	23.919
Male			4.735	32.11
Female	1.211	5.132	7.424	28.367
Female	1.765	10.357	7.733	9.267
Female	1.416	4.691	2.002	3.091
Female	1.714	4.594
Female	0.635	4.661
Female		6.488
H
EPT dose (nmol/kg)	0	1	2	4
Male	4.801	13.756	10.208	35.564
Male		18.372	12.256	22.685
Male			12.234	30.543
Female	3.502	16.469	15.446	21.535
Female	4.885	12.519	23.713	37.656
Female	5.804	6.044	22.345	17.576
Female	2.108	24.029
Female		18.858
Female		13.081

## Sheet: Suppl 1I-L
Figure S1I-L
Alb-adj Ca	CTX-1	P1NP	Total ALP	1,25D
1.42	4.801	2.369	63	53.773
1.59	3.502	1.211	110	141.45
1.53	4.885	1.765	93	117.748
2.21	13.756	7.791	98	159.445
2.17	18.372	9.965	112	114.685
1.86	16.469	5.132	214	256.331
1.82	12.519	10.357	176	124.003
2.33	10.208	15.431	134	290.302
2.34	12.256	12.853	99	232.245
3.43	35.564	20.967	178	252.566
2.9	22.685	23.919	224	197.436
2.92	30.543	32.11	224	327.264
3.28	21.535	28.367	172	226.043
1.66		1.416	93	159.633
1.81	5.804	1.714	51	136.905
1.91	2.108	0.635	58	174.054
1.98	6.044	4.691	138	183.253
2.15	24.029	4.594	160	189.513
1.86	18.858	4.661	164	113.771
2.05	13.081	6.488	111	234.098
2.2	12.234	4.735	83	198.925
2.27	15.446	7.424	206	418.364
2.32	23.713	7.733	112	220.179
2.54	22.345	2.002	122	338.496
3.06	37.656	9.267	170	324.969
2.56	17.576	3.091	48	297.345

## Sheet: Suppl 1M-O
Figure S1M-O
M
EPT dose (nmol/kg)	0	2
Male	0.4349	0.3168
Male		0.1466
Female	0.413	0.4302
Female	1.2638	0.4248
Female	1.2884
N
EPT dose (nmol/kg)	0	2
Male	8.8586	7.4152
Male		1.7343
Female	8.9306	7.3981
Female	8.1247	1.49
Female	11.0388
O
EPT dose (nmol/kg)	0	2
Male	0.0562	4.1541
Male		1.0622
Female	0.112	0.2207
Female	0.107	0.3486
Female	0.0758

## Sheet: Suppl Fig2
Figure S2
A
Het vehicle	Het 2nM/kg	Hom vehicle	Hom 2nM/kg
1.32	1.5	0.37	1.1
2.21	1.38	0.41	0.39
0.91	1.4	0.4	0.35
1.66	1.26	0.67	1.11
1.11	1.14
0.73	1.45
1.35	1.8
0.87
B
Het vehicle	Het 2nM/kg	Hom vehicle	Hom 2nM/kg
2.14	1.97	1.7	1.88
2.12	1.62	1.43	2.47
1.88	1.5	1.23	1.92
1.34	1.3	1.17	1.66
1.5	1.32
1.65	1.21
1.17	0.95
1.61	1.94
C
Het vehicle	Het 2nM/kg	Hom vehicle	Hom 2nM/kg
1.83	1.86	0.17	0.32
3.69	3.55	0.12	0.11
1.4	3.19	0.13	0.13
2.2	1.25	0.24	0.3
1.01	1.12
0.46	0.84
1.16	0.8
0.85	1.59
D
Het vehicle	Het 2nM/kg	Hom vehicle	Hom 2nM/kg
0.08	0.11	0.07	0.11
0.2	0.21	0.05	0.04
0.15	0.73	0.06	0.09
0.5	0.24	0.15	0.19
0.37	0.26
0.25	0.32
0.81	1.07
	1.31
E
Het vehicle	Het 2nM/kg	Hom vehicle	Hom 2nM/kg
0.07	0.1	0.06	0.1
0.18	0.19	0.04	0.04
0.14	0.65	0.05	0.08
0.45	0.21	0.13	0.17
0.32	0.23
0.22	0.29
0.72	0.95
	1.16
F
Het vehicle	Het 2nM/kg	Hom vehicle	Hom 2nM/kg
0.98	0.92	0.45	0.58
1.5	1.93	0.39	0.23
1	2.53	0.25	0.24
1.36	1.4	0.43	0.33
0.84	0.79
0.65	0.47
0.59	0.6
0.44	0.4
G
Het vehicle	Het 2nM/kg	Hom vehicle	Hom 2nM/kg
0.76	0.78	0.41	0.84
1.05	1.08	0.35	0.3
0.75	2.46	0.27	0.26
1.34	1.1	0.63	0.87
0.64	1.01
0.94	1.54
2.33	2.45
1	2.77
H
Het vehicle	Het 2nM/kg	Hom vehicle	Hom 2nM/kg
1.8	1.73	2.63	1.66
2.54	1.48	2.2	1.73
1.67	1.52	1.57	2.05
1.04	1.24	1.1	1.35
2.19	2
1.09	1.04
0.93	0.92
0.72	1.33
I
Het vehicle	Het 2nM/kg	Hom vehicle	Hom 2nM/kg
1.13	1.29	1.57	0.91
1.13	1.85	0.98	0.96
1.41	1.31	1.2	1.37
0.98	0.93	0.83	1.63
1.25	1.52
1.12	2
1.16	1.52
	1.75

[truncated: 2 more sheets: Table S1, Table S2]
